# Supplementary material for: ALOX15‐Mediated Neuron Ferroptosis Was Involved in Diabetic Peripheral Neuropathic Pain
Source: CNS Neurosci Ther. 2025 May 19;31(5):e70440. doi: 10.1111/cns.70440 (PMC12087304; doi:10.1111/cns.70440)
Supplement: Supplementary file 1 — Data S1. [file CNS-31-e70440-s001.zip]

Archive with 2 entries (2 files):
- Differentially Expressed G.xlsx
- Supplemental Files.pdf
