# Supplementary material for: ALOX15‐Mediated Neuron Ferroptosis Was Involved in Diabetic Peripheral Neuropathic Pain
Source: CNS Neurosci Ther. 2025 May 19;31(5):e70440. doi: 10.1111/cns.70440 (PMC12087304; doi:10.1111/cns.70440)
Supplement: Supplementary file 1 — Data S1. [file CNS-31-e70440-s001.zip › Differentially Expressed G.xlsx]

## Sheet: res1_total
ID	log2FoldChange	pvalue
Mcm6	2.1012086227447	1.09176083203863e-09
Zfp483	2.09639798345843	7.11335869041642e-05
Exosc5	1.96689144195612	0.00133324233642584
Clec2d	1.94285088534688	0.000362236953726154
Vom2r32	1.84603522518073	5.89451122407875e-06
Gpr61	1.79566904845364	2.0484423106813e-05
Fabp2	1.77547425966395	1.40680758891156e-06
Jph1	1.69845470488473	0.000903246995482624
Prl2b1	1.67855236492588	1.04425487147027e-07
Aldh3a1	1.6291655663703	0.027784603038808
Grpca	1.62240423581099	0.0314545048242218
Olr59	1.59359027888789	0.0113058331829316
Zfp346	1.5680947959808	0.00154026071480284
Zbtb24	1.56183362982156	0.0151490151689283
Foxi2	1.5395801701412	0.0110364264038578
Slc1a6	1.52673043513462	0.033040459477663
Epo	1.51149527580523	0.0248575790506333
LOC171161	1.50633528264345	0.00121563760728924
LOC100911107	1.50406234130295	0.0191725245479686
Ttpa	1.50166813469372	0.0299589565995831
Cyp26b1	1.48687365304597	0.000883932806699998
Syt10	1.47979115694572	0.0108043150845274
Slc36a1	1.47925724075761	0.00236095151447308
Glra2	1.47737912371159	0.010245385492391
Sctr	1.46119316758009	0.0149413795765459
Nmu	1.44894818357491	0.00105630663654818
Cyp4a3	1.39792781053429	0.0203540009339103
Clasrp	1.3917421106429	0.00135816835271997
Gh1	1.38025153369132	0.0264101165814134
Notch4	1.37898467052703	0.00554423845076135
Gstt1	1.37308297045302	3.00553183179483e-06
Unc45b	1.35036262788204	0.00884087553341405
Slc34a2	1.34504904659438	0.013630663625474
Gria1	1.33966198824489	0.000366632048857854
Il4	1.3332833667195	0.00251828754684409
Epb4.1l5	1.30822298697938	0.0353163798658324
Lenep	1.29856483913932	0.00264979594378555
Sln	1.27884288091478	0.035220652537467
Mllt3	1.27803619484582	0.00117344768889807
Kcnk12	1.26904726339142	0.0068720245042029
Brca2	1.23124705032177	0.0395309791456871
Gabra6	1.22535025572504	0.00520875443588724
Klk1c4	1.21287575415352	0.0213105323170487
Smek1	1.20877838809714	0.0014249741052189
Nox4	1.20548614760317	0.030736842520068
LOC286960	1.20463087874691	0.0353833254655403
Alox15	1.20247230846369	0.0100440363590249
Fbp1	1.18826668834029	0.0497591491843519
Lpar2	1.16073050986401	0.04752229142801
Nfyb	1.14495613110225	0.0442847746999092
Phlda1	1.12659341553642	0.0403259554563141
Mlxipl	1.12138747618369	0.00319127136764511
Slc5a1	1.11542425783766	0.00913435736681479
Ppp1r13l	1.10512215785103	0.0333290188132754
Cntn5	1.10036897843292	0.000968570319605233
LOC102553701	1.09388323109581	0.0445946867979961
G4	1.08807653167064	0.035528182980303
Chrna4	1.07671752426984	0.0203353777528768
Tln2	1.05503048324289	0.0292277040622111
Fcrl6	1.00228276720128	0.0174513929513601
Mutyh	0.998179759643586	0.00871158502717857
Wdr62	0.978134517799003	0.023091445360447
Tbc1d2	0.963523654623353	0.0470567033061622
Klhl14	0.951017291791933	0.024392158544456
Arhgap27	0.94976926672798	0.0496798661083772
Treh	0.931864810518998	0.0178836266667025
Dbh	0.920452919321192	0.00215521743880602
Pdzk1	0.91837229199012	0.0260121110686298
Rgs19	0.916083140050966	0.00557026944345038
Myo5b	0.913562110725312	0.00535638769486341
LOC102553824	0.888938950483306	0.0403513105756114
Hand2	0.875762381161991	0.0222342303662279
Sgcg	0.870139537666363	0.000466563257771326
Anp32a	0.867246050698327	0.000558359773355997
Plag1	0.855840524418565	0.0438273332193357
Traf2	0.849738018488922	0.0123665960226575
Pate4	0.835400654621221	0.0211189027840948
Akt3	0.803457439377031	0.00666372621159437
Cyp2d2	0.781377121762277	0.0289953630418221
Jsrp1	0.779092163966072	0.0213272369056916
Krt36	0.776738131027695	0.0340757358530106
Otx2	0.769723335244129	0.0461479075435992
Prdm12	0.767952247020653	0.0344568381796732
Pex11a	0.758732369012048	0.00123577909555615
Zfp292	0.755673508948069	0.00108248604286111
P2rx2	0.723351509497073	0.0179078630172876
Naglt1	0.723014278398702	0.0467758095863064
Capn9	0.716118123301688	0.00293232945808021
Txnip	0.686024212327332	7.79572084138377e-08
Slc6a13	0.674340089022887	0.00473850667248401
Cth	0.671830598606098	0.0218212154267554
Grasp	0.666874071952507	0.0415119737977697
Cxcl3	0.660420726685162	0.00464342273346085
Gpr162	0.655731206045168	0.0184738614951302
Mir1199	0.646347695916741	0.0124496010363199
Pex12	0.641416965804995	0.000126418305358529
Hmgcs2	0.631444124198044	0.00129734963972372
Ttc5	0.62084490844362	8.40453794247042e-05
Prmt6	0.615771943697035	0.000536173490323647
Junb	0.606189238349033	0.00829011195884202
Fxyd4	0.60039770001334	0.0184898792862189
Pthlh	-0.593383	0.0060318148262465
Ms4a8	-0.606792	0.0481834754270851
Pf4	-0.61386	0.00250691517659227
LOC102553715 /// Mfap4	-0.617808	0.0128284156832543
Arg1	-0.62094	0.0105161581550748
Synj2	-0.622838	0.0175610854500677
Sfrp4	-0.631633	0.00553562087793521
Tcf21	-0.65439	0.0360507013538676
Aldh1a1	-0.65665	0.0019469248090684
Capn6	-0.657414	0.025272891136798
Mtmr12	-0.661314	0.0113626173055726
LOC100911963 /// Syne4	-0.669754	0.005828116925726
Wdr24	-0.671651	0.000736770000259022
RatNP-3b	-0.673459	0.00059515553001367
Ppp3cc	-0.685938	0.000473853141887128
Top2a	-0.686263	0.0319405870720967
Depdc1	-0.693019	0.0361296912850918
Mme	-0.694113	0.00129047471023856
Prss35	-0.694152	0.0378773619724531
Grik2	-0.695605	0.0261986773631592
Hps4	-0.704508	0.00574544818771034
Cyp2a1	-0.712675	0.0482921720138133
Adcy5	-0.722119	0.00362679603494495
Chat	-0.723832	0.0275407784351695
RGD1309310	-0.742118	0.000859681039880171
Col8a1	-0.746616	1.2289228545433e-05
Cacna1f	-0.751033	0.0268685995103826
Fgf11	-0.75298	0.0190943693267552
Vom1r90	-0.759878	0.0135765005813096
LOC500183	-0.761983	0.0187889074722979
Igh-6	-0.766692	9.11992534888493e-08
Hmgb2 /// Hmgb2l1 /// LOC100911856 /// LOC100912122 /// RGD1559962 /// RGD1561694	-0.776363	0.00266744314802045
Cubn	-0.779853	0.000478960332795187
Acp5	-0.782428	3.76157253745387e-07
Cd37	-0.799688	0.00622778238661253
Col1a1	-0.806188	0.003475732439995
Llph	-0.810736	0.0148254919755342
Rdm1	-0.813857	0.0380870315452141
Pkn3	-0.816923	0.0211517276670569
Dpp4	-0.822037	0.00178165217380089
Gcnt1	-0.828818	0.0230317846582176
Cml1 /// LOC100910868	-0.829178	0.00136609038344866
S100a14	-0.840406	0.00102568508298623
Thbs4	-0.850569	0.00681210118115825
Pou3f1	-0.85155	0.0144607005707426
Col11a1	-0.853766	0.0234800710441325
Tpsab1	-0.880064	0.025944347803993
Kcnmb1	-0.88686	0.0264507602117531
Ncapd2	-0.889604	0.011822129384357
RGD1563888	-0.898761	0.00266092396524824
Obsl1	-0.924172	0.00045715839963625
Sepsecs	-0.959388	0.000994081072602031
Pdzd2	-0.966258	0.0171153255373913
S100g	-0.969839	0.00217500891140825
H1fx	-0.971733	0.0393383208756308
Vom2r-ps45	-0.976736	0.0494618332165621
Syn3	-0.977477	0.0066246261208963
Sprr3	-0.991428	0.0185311557525287
Fbxo39	-1.00045	0.00260910093315245
Tacc3	-1.01714	0.00720206795003019
Cdca8	-1.01893	0.0443755372440215
Np4	-1.02142	0.000708668144095788
Hpcal4	-1.02776	0.031165299588732
Gckr	-1.02983	0.0409504673783911
C2 /// Cfb	-1.03022	0.0409923228416134
Obp3	-1.03815	0.00707983574724774
Cst11	-1.0385	0.0329557750383456
Shisa7	-1.04054	0.0102357305334131
Anln /// Anlnl1	-1.05346	8.01951277011256e-05
Crlf1	-1.06099	0.0171502718475448
LOC102555109	-1.06109	0.0276173212061017
Cenpt	-1.0625	0.0312033935294649
Kng2	-1.06486	0.0259715006083432
Col10a1	-1.07416	4.66635768341004e-06
Cox11	-1.08124	0.00216746959015885
Galk1	-1.08161	0.0219470169015889
Prp15	-1.08389	0.0112248932125429
Extl1	-1.08822	0.0497650363683279
Cdh23	-1.09634	0.0411831825964958
Fndc3a	-1.09956	0.0172542188120821
Gjd2	-1.11218	0.0170764565652475
Lcmt2	-1.12106	0.0191038607146961
Tgfb1	-1.12133	0.0179566824371949
LOC100361706	-1.12313	0.00268264741355054
Apobec1	-1.12432	0.0224329460709411
Cyp2d3	-1.13304	0.0241625955828429
Neurog3	-1.13886	0.0376188706869989
Vom2r75	-1.14709	0.0325518197944677
Stard7	-1.17884	0.00229756762435144
Dscc1	-1.21481	0.0296804169695659
Cryga	-1.22058	0.0101770002504383
Col2a1	-1.2276	7.85684811301605e-05
Odf4	-1.22766	0.000898849469092345
Ptprcap	-1.22935	0.00121620719541229
Armc3	-1.23154	0.0100740555968733
Wap	-1.23916	0.000109859969321978
Gpr88	-1.2676	0.0476163346658487
Pax8	-1.28616	0.00247501074420602
Slc18a1	-1.28961	0.043671418863104
Gnat3	-1.29348	0.0414516534200765
Fgf18	-1.30821	0.0195848023984659
Cyp2b12	-1.31321	0.0156957931614918
Diras1	-1.33524	0.0284849947034575
Cpg1	-1.36456	0.00532470393538959
Lgals7	-1.37014	0.00553679612694904
Hbg1	-1.37125	0.00322311894716511
Trpc5	-1.37963	0.026143689790404
Clec4f	-1.38442	0.0469365219886497
Svs5	-1.3885	0.000550329208329709
Tnfrsf8	-1.38962	0.00105415003435786
Vdr	-1.38963	0.00705287176003368
Dmrt1	-1.39883	0.0296370966751057
Krt18	-1.40001	0.00534179835786073
Ces1d	-1.41777	0.030330739158999
Pdx1	-1.42864	0.0221576400193951
Odf3b	-1.432	0.0259610144912345
Pigr	-1.43478	0.000111589928521256
Cdk1	-1.43605	0.00684131706247523
Npy2r	-1.44704	0.00829550196348405
Pax4	-1.45412	0.00499390113436457
Gnrhr	-1.4551	0.00980547822172404
Dbp	-1.46252	0.0276195398932068
Wnt4	-1.48782	0.00594673161724776
LOC100912216	-1.50671	1.14943936907053e-05
Col9a1	-1.5222	3.90013660176516e-07
Ube2t	-1.52243	0.038867960321712
LOC685158	-1.52577	0.0273126513826683
Ncan	-1.52807	0.00313715856266068
Slc28a1	-1.54676	0.0127984214180019
Kif20a	-1.57312	0.0114892609143493
Defa5	-1.60418	0.00333394216477445
LOC100912487	-1.64013	0.0319733564027245
Olig1	-1.64524	1.74686350363949e-05
Mb	-1.64911	0.00623867663651845
Pmf1	-1.66749	0.00224776221663412
Krt7	-1.67002	4.01061477612704e-11
Tpc1808	-1.67704	0.00174039354436873
Ptf1a	-1.73561	0.00335672601943538
Ripk4	-1.77112	2.9709953964838e-08
Cited1 /// RGD1563402	-1.77447	0.000322518845015092
RGD1304622	-1.8588	0.0110360237049748
Tnf	-1.89602	0.000200636082453651
Ambp	-2.03765	0.00535178658163135
Txndc11	-2.05605	0.000416093391330102
Car5a	-2.26369	1.44547004119462e-10
Rprml	-2.84813	1.08787656324819e-05
